# Supplementary material for: A DFT Computational Study of Type-I Clathrates A8Sn46−x (A = Cs or NH4, x = 0 or 2)
Source: Materials (Basel). 2024 Sep 19;17(18):4595. doi: 10.3390/ma17184595 (PMC11433220; doi:10.3390/ma17184595)
Supplement: Supplementary file 1 [file materials-17-04595-s001.zip]

Archive with 1 entries (1 files):
- materials-3165135-supplementary.pdf
